# Supplementary material for: Bayesian differential analysis of gene regulatory networks exploiting genetic perturbations
Source: BMC Bioinformatics. 2020 Jan 9;21:12. doi: 10.1186/s12859-019-3314-3 (PMC6953167; doi:10.1186/s12859-019-3314-3)
Supplement: Supplementary file 1 — Additional file 1 Software. Software package that implements the BFDSEM algorithm. [file 12859_2019_3314_MOESM1_ESM.zip]

Archive with 8 entries (8 files):
- countnonzero.m
- generate_similar_structure.m
- GibbsSampler.m
- grandom.m
- initialize.m
- instruction.txt
- NEGDiff_SEM.m
- simgnet.m
