# Supplementary material for: Bayesian differential analysis of gene regulatory networks exploiting genetic perturbations
Source: BMC Bioinformatics. 2020 Jan 9;21:12. doi: 10.1186/s12859-019-3314-3 (PMC6953167; doi:10.1186/s12859-019-3314-3)
Supplement: Supplementary file 1 — Additional file 1 Software. Software package that implements the BFDSEM algorithm. [file 12859_2019_3314_MOESM1_ESM.zip › generate_similar_structure.m]

function [B1,B2] = generate_similar_structure(ng, ne, acyclic, change_rate)

% generate a similar topology structure by the rule:
% a) random pick change entry;
% b) with half probability to change the value of the entry in a) into a
% positive or negative value generated from
% c) random number between [0.5 1]
A1=grandom(ng,ne,acyclic);

[I,J]=find(A1);
b1=rand(length(I),1);       %generate nonzero entries of B
temp=find(b1<0.5);
b1(temp)=b1(temp)-1;         %nonzero entries of B are uniformly distribued in [-1 -1/2] and [1/2 1]
B1=zeros(ng);
for i=1:length(I)
    B1(I(i), J(i))=b1(i);
end

NZ = countnonzero(A1);
n = ceil(NZ * change_rate);
A2 = A1;

nn = find (A1);
nz = find (A1==0);
Ndf = 0;
while Ndf==0
    Ndf = binornd(n, 0.5);
%Ndf = ceil(n/3);
end

while sum(sum(abs(A1-A2))) < Ndf
    edge = randsample(nn,1);
    A2(edge) = false;
end

iter = 0;
while sum(sum(A2))<NZ && iter<ng*ng
    edge = randsample(nz,1); % get a random edge
    A2(edge) = true;
    if (acyclic)
        g = sparse(A2);
        A2(edge) = graphisdag(g);
    end
    iter = iter+1;
end

[I2,J2]=find(A2);
b2=rand(length(I2),1);       %generate nonzero entries of B
temp=find(b2<0.5);
b2(temp)=b2(temp)-1;         %nonzero entries of B are uniformly distribued in [-1 -1/2] and [1/2 1]
B2=zeros(ng);
for i=1:length(I2)
    if A1(I2(i), J2(i))==A2(I2(i), J2(i))
        B2(I2(i), J2(i)) = B1(I2(i), J2(i));
    else
        B2(I2(i), J2(i))=b2(i);
    end    
end

iter2 = 0;
nn2 = find(A1&A2);
b=rand(length(nn2),1);
temp=find(b<0.5);
b(temp)=b(temp)-1;
while iter2 < Ndf
    k = randsample(length(nn2),1);
    edge = nn2(k);
    q = rand();
    if q>0.5
        B2(edge) = B2(edge)+b(k);
    else
        B2(edge) = B2(edge)-b(k);
    end
    iter2 = iter2+1;
end
