# Supplementary material for: Bayesian differential analysis of gene regulatory networks exploiting genetic perturbations
Source: BMC Bioinformatics. 2020 Jan 9;21:12. doi: 10.1186/s12859-019-3314-3 (PMC6953167; doi:10.1186/s12859-019-3314-3)
Supplement: Supplementary file 1 — Additional file 1 Software. Software package that implements the BFDSEM algorithm. [file 12859_2019_3314_MOESM1_ESM.zip › GibbsSampler.m]

function [Beta, sigma2, tau2, omega2, psi1, psi2] = GibbsSampler(X, y, Beta, sigma2, tau2, omega2, psi1, psi2)
%GibbsSample: excute the gibbs sample iteration, generate new samples for all parameters

%X:n*q 
%y:n*1 vector
%Beta:q*1 vector
%sigma2:scalar
%tau2:q*1 vector
%omega2:q/2*1 vector
%psi1:q*1 vector
%psi2:q/2*1 vector
[n,q] = size(X);
a = 0.1;
b = 0.5;
nu0 = n/5;
eta0 = n/2;

Do = diag(-1./omega2);
D1 = diag(1./tau2(1:q/2)+1./omega2);
D2 = diag(1./tau2(q/2+1:q)+1./omega2);
invSigmaB = [D1,Do;Do,D2];

nu = n+q+nu0;
eta = norm(y-X*Beta,2)+Beta'*invSigmaB*Beta+eta0;
sigma2 = inv(gamrnd(nu/2,eta/2));

A = X'*X+invSigmaB;
muB = A\X'*y;
sigmaB = sigma2.*inv(A);
sym_test = isequal(sigmaB,sigmaB');
pos_semi_test = all(eig((sigmaB+sigmaB')/2)>=0);
if sym_test && pos_semi_test
    Beta = (mvnrnd(muB,sigmaB))';
end

for k = 1:q
    psi1(k) = gamrnd(a+1,tau2(k)+b);
    mu = sqrt(2*psi1(k)*sigma2/Beta(k)^2);
    lambda = 2*psi1(k);
    try
        pd_IGauss = makedist('InverseGaussian','mu',mu,'lambda',lambda);
        tau2(k) = inv(random(pd_IGauss));
    catch
        continue
    end
end

for j = 1:q/2
    psi2(j) = gamrnd(a+1,omega2(j)+b);
    mu = sqrt(2*psi2(j)*sigma2/(Beta(j+q/2)-Beta(j))^2);
    lambda = 2*psi2(j);
    try
        pd_IGauss = makedist('InverseGaussian','mu',mu,'lambda',lambda);
        omega2(j) = inv(random(pd_IGauss));
    catch
        continue
    end
end
