# Supplementary material for: Bayesian differential analysis of gene regulatory networks exploiting genetic perturbations
Source: BMC Bioinformatics. 2020 Jan 9;21:12. doi: 10.1186/s12859-019-3314-3 (PMC6953167; doi:10.1186/s12859-019-3314-3)
Supplement: Supplementary file 1 — Additional file 1 Software. Software package that implements the BFDSEM algorithm. [file 12859_2019_3314_MOESM1_ESM.zip › initialize.m]

function [B, sigma2, tau2, omega2, psi1, psi2] = initialize(X)
%initialize all parameters for Gibbs sampler

[n,q] = size(X);
a = 0.1;
b = 0.5;
nu0 = n/5;
eta0 = 1;

psi1 = gamrnd(a,b,q,1);
psi2 = gamrnd(a,b,q/2,1);
tau2 = ones(q,1);
omega2 = ones(q/2,1);
sigma2 = inv(gamrnd(nu0,eta0));
%B = gcv_ridge(X,y);
B = ones(q,1);

end
