# Supplementary material for: Bayesian differential analysis of gene regulatory networks exploiting genetic perturbations
Source: BMC Bioinformatics. 2020 Jan 9;21:12. doi: 10.1186/s12859-019-3314-3 (PMC6953167; doi:10.1186/s12859-019-3314-3)
Supplement: Supplementary file 1 — Additional file 1 Software. Software package that implements the BFDSEM algorithm. [file 12859_2019_3314_MOESM1_ESM.zip › instruction.txt]

NEGDiff_SEM: the main function of the BFDSEM, return the estimates of B1 and B2.

simgnet: simulate synthetic data with given parameters.

generate_similar_structure: return two similar structures B1 and B2 with an given adjacency matrix B1.
