# Supplementary material for: Bayesian differential analysis of gene regulatory networks exploiting genetic perturbations
Source: BMC Bioinformatics. 2020 Jan 9;21:12. doi: 10.1186/s12859-019-3314-3 (PMC6953167; doi:10.1186/s12859-019-3314-3)
Supplement: Supplementary file 1 — Additional file 1 Software. Software package that implements the BFDSEM algorithm. [file 12859_2019_3314_MOESM1_ESM.zip › NEGDiff_SEM.m]

function [hB1, hB2] = NEGDiff_SEM(X1,Y1,X2,Y2,F)
%NEGDiff: estimate target parameters matrix for input observations for model 
%Y1 = Y1*B1 + X1*F1 + E1
%Y2 = Y2*B2 + X2*F2 + E2
%Y1,Y2:n*p
%B1,B2:ng*p
%X1,X2:n*nq(assume nq=p)
%E1,E2:n*p

warning off MATLAB:log:logOfZero
warning off MATLAB:singularMatrix

tic
emso = 0.2; %decision thershold
T = 50; %max number of iterations 

[~, p] = size(Y1);

%Y1 = X1*[B1;F1]+E1;
%Y2 = X2*[B2;F2]+E2;
X1 = [Y1,X1]; %n*2ng
X2 = [Y2,X2];
%B1 = [B1;F1]; B2 = [B2;F2];
Ck = [ones(p)-eye(p);F];

Xreduce = cell(1,p); %n*ng
for i = 1:p
    I = find(Ck(:,i));
    Xreduce{i} = [X1(:,I),X2(:,I)];
end

% Y = X*Breduce + E
Y = Y1+Y2;  %n*p

hB1 = zeros(p);
hB2 = zeros(p);

for k = 1:p    
    %infer parameters column by column, 2p-2 unknown parameters need to be estimated in each column
    %y = Xreduce{1,k} * Breduce(:,k)
    [~,q] = size(Xreduce{k});
    
    Beta1 = zeros(q,T);
    sigma21 = zeros(1,T);
    tau21 = zeros(q,T);
    omega21 = zeros(q/2,T);
    psi11 = zeros(q,T);
    psi21 = zeros(q/2,T);
    
    Beta2 = zeros(q,T);
    sigma22 = zeros(1,T);
    tau22 = zeros(q,T);
    omega22 = zeros(q/2,T);
    psi12 = zeros(q,T);
    psi22 = zeros(q/2,T);
    
    sumB1 = zeros(q,1);
    sumB2 = zeros(q,1);
    
    t = 0;
    
    %initialization
    [Beta1(:,1),sigma21(:,1), tau21(:,1), omega21(:,1), psi11(:,1), psi21(:,1)] = initialize(Xreduce{k});
    [Beta2(:,1),sigma22(:,1), tau22(:,1), omega22(:,1), psi12(:,1), psi22(:,1)] = initialize(Xreduce{k});
    
    tt = 2;
    s = 0;
    while (tt<=T)
        [Beta1(:,tt),sigma21(:,tt), tau21(:,tt), omega21(:,tt), psi11(:,tt), psi21(:,tt)] = GibbsSampler(Xreduce{k},Y(:,k),Beta1(:,tt-1),sigma21(:,tt-1), tau21(:,tt-1), omega21(:,tt-1), psi11(:,tt-1), psi21(:,tt-1));
        [Beta2(:,tt),sigma22(:,tt), tau22(:,tt), omega22(:,tt), psi12(:,tt), psi22(:,tt)] = GibbsSampler(Xreduce{k},Y(:,k),Beta2(:,tt-1),sigma22(:,tt-1), tau22(:,tt-1), omega22(:,tt-1), psi12(:,tt-1), psi22(:,tt-1));
        
        if tt>5 && mod(tt,2) == 0 && t==0
            m = 4;
            nn = tt/2;
            beta = cell(1,q);
            R = zeros(q,1);
            flag = 1;
            kk = 0;
            while (flag && kk<q)    %compute R for every parameter of interest
                kk = kk+1;
                beta = [Beta1(kk,1:nn)', Beta1(kk,(nn+1):tt)', Beta2(kk,1:nn)', Beta2(kk,(nn+1):tt)'];
                beta_col = mean(beta,1);
                beta_all = mean(beta_col);
                b = 0;
                w = 0;
                %compute b and w
                for j = 1:m
                    b = b+(beta_col(j)-beta_all)^2;
                    sj2 = 0;
                    for i = 1:nn
                        sj2 = sj2+(beta(i,j)-beta_col(j))^2;
                    end
                    sj2=sj2/(nn-1);
                    w = w+sj2;
                end
                b=b*nn/(m-1);
                w=w/m;
                var_kk = (nn-1)*w/nn+b/nn;
                R(kk) = sqrt(var_kk/w);
                
                if R(kk) >= 1.1
                    flag = 0;
                end
            end
            
            if kk == q && R(kk)<1.1
                % R<1.1 for all ng items in the target ng*1 parameter vector, the simulations have converged
                t = tt;
            end
        end
        
        if t > 0 && mod(tt,2) == 0
            
            sumB1 = sumB1 + Beta1(:,tt);
            sumB2 = sumB2 + Beta2(:,tt);
            s = s + 2;
            if s>5 && (sum((Beta1(:,tt)-Beta1(:,tt-1)).^2)+sum((Beta2(:,tt)-Beta2(:,tt-1)).^2))<0.001*p
                %stop the simulations once the difference between target
                %parameters from two successive iterations is very little
                break
            end
        end
        
        tt = tt+1;
    end
    
    %compute the mean of all converged simulations for all q parameters in kth column
    Betak_sample = (sumB1 + sumB2)/s;
    Bk1 = Betak_sample(1:q/2);
    Bk2 = Betak_sample(q/2+1:q);
    
    for j = 1:p
        if j < k
            hB1(j,k) = Bk1(j);
            hB2(j,k) = Bk2(j);
        end
        if j == k
            hB1(j,k) = 0;
            hB2(j,k) = 0;
        end
        if j > k
            hB1(j,k) = Bk1(j-1);
            hB2(j,k) = Bk2(j-1);
        end
    end
    
end

%deltaB = hB1 - hB2;

hB1(abs(hB1)<emso) = 0; 
hB2(abs(hB2)<emso) = 0;
%deltaB(abs(deltaB)<emso) = 0;

toc
