# Supplementary material for: Bayesian differential analysis of gene regulatory networks exploiting genetic perturbations
Source: BMC Bioinformatics. 2020 Jan 9;21:12. doi: 10.1186/s12859-019-3314-3 (PMC6953167; doi:10.1186/s12859-019-3314-3)
Supplement: Supplementary file 1 — Additional file 1 Software. Software package that implements the BFDSEM algorithm. [file 12859_2019_3314_MOESM1_ESM.zip › simgnet.m]

function [B,F,X,Y]=simgnet(B,F,acyclic,ne,ng,nsample,sigma2)%

%Simulate gene networks from the structual equation model:
%ng=30;        %number of genes
nq=2*ng;      %two QTL per gene
%ne=2;       %expected number of edges per gene

%nsample=100;  number of samples;
nn=1;     %number of networks to be generated
%acyclic=0;  %generate DAG (directed acyclic graph) if acyclic=1, otherwise DCG

%sigma2=0.01; % error variance

%initialize random number generator
rseed=100000*clock;
seed=bitxor(fix(rseed(5)),fix(rseed(6)));
seed=bitxor(fix(rseed(4)),seed);
randn('seed',seed);
rseed=100000*clock;
seed=bitxor(fix(rseed(5)),fix(rseed(6)));
rand('seed',seed);

for nnetwork=1:nn
    if(isempty(B))
        %generate a graph (matrix A); A_ij=1: an edge from node i to j; 0: no edge between genes i and j
        A=grandom(ng,ne,acyclic);
        
        %generate matrix B
        [I,J]=find(A);
        b=rand(length(I),1);       %generate nonzero entries of B
        temp=find(b<0.5);
        b(temp)=b(temp)-1;         %nonzero entries of B are uniformly distribued in [-1 -1/2] and [1/2 1]
        B=zeros(ng);
        for i=1:length(I)
            B(I(i), J(i))=b(i);
        end
        %nedges=length(I);
    end %if isempty(B)
    
    %generate F matrix and genotype x from F2 cross
    if(isempty(F))
        F=[eye(ng);eye(ng)];
        rowrank=randperm(nq);
        F=F(rowrank,:);
    end
    X=round(2*rand(nsample,nq))+1; %x=1 or 3 with p=0.25 and 2 with probability 0.5
    
    %generate residual error
    rerror=sqrt(sigma2)*randn(nsample,ng);
    
    %generate Y
    Y=(X*F+rerror)/(eye(ng)-B);
    
end
