# Supplementary material for: Bayesian differential analysis of gene regulatory networks exploiting genetic perturbations
Source: BMC Bioinformatics. 2020 Jan 9;21:12. doi: 10.1186/s12859-019-3314-3 (PMC6953167; doi:10.1186/s12859-019-3314-3)
Supplement: Supplementary file 6 — Additional file 6 Table A1. A table including the Entrez ID, gene names, corresponding eQTL ID, aliases and brief description of the 15 filtered lung genes. [file 12859_2019_3314_MOESM6_ESM.xls]

## Sheet: Sheet1
Entrez ID	Gene Name	eQTL ID	Aliases	Description
1622	DBI	rs6794128	ACBD1, CCK-RP, ACBP, EP	diazepam binding inhibitor, acyl-CoA binding protein
9100	USP10	rs10169004	UBPO	ubiquitin specific peptidase 10
689	BTF3	rs6567771	NACB, BETA-NAC, BTF3a, BTF3b	basic transcription factor 3
151987	PPP4R2	rs7820149	PP4R2	protein phosphatase 4 regulatory subunit 2
1736	DKC1	rs1524594	NAP57, CBF5, NOLA4, DKC, XAP101, DKCX	dyskerin pseudouridine synthase 1
3297	HSF1	rs1341061	HSTF1	heat shock transcription factor 1
5683	PSMA2	rs4260045	MU, HC3, PMSA2, PSC2	proteasome subunit alpha 2
6194	RPS6	rs4900041	S6	ribosomal protein S6
55671	PPP4R3A	rs12466262	FLFL1, PP4R3A, smk1, SMEK1, MSTP033, smk-1, PP4R3, KIAA2010	protein phosphatase 4 regulatory subunit 3A
518	ATP5G3	rs10905973	P3, ATP5MC3	ATP synthase membrane subunit c locus 3
8872	CDC123	rs4240841	D123, C10orf7	cell division cycle 123
9261	MAPKAPK2	rs11715745	MK2, MAPKAP-K2, MK-2	mitogen-activated protein kinase-activated protein kinase 2
9861	PSMD6	rs4803261	S10, p42A, p44S10, SGA-113M, Rpn7	proteasome 26S subunit, non-ATPase 6
6217	RPS16	rs4703638	S16	ribosomal protein S16
9908	G3BP2	rs4524459		G3BP stress granule assembly factor 2
